# Supplementary material for: Analyzing the gene expression profile of anaplastic histology Wilms’ tumor with real-time polymerase chain reaction arrays
Source: Cancer Cell Int. 2015 Apr 20;15:44. doi: 10.1186/s12935-015-0197-x (PMC4486424; doi:10.1186/s12935-015-0197-x)
Supplement: Additional file 1: — Genes and PCR primers of Real-time PCR array. [file 12935_2015_197_MOESM1_ESM.xls]

## Sheet: Sheet1
	Gene	Sequence
1	GAPDH-F	AGAAGGCTGGGGCTCATTTG
2	GAPDH-R	AGGGGCCATCCACAGTCTTC
3	ACTIN-F	AGCGAGCATCCCCCAAAGTT
4	ACTIN-R	GGGCACGAAGGCTCATCATT
5	WT1-F	GCTGTCCCACTTACAGATGCA
6	WT1-R	TCAAAGCGCCAGCTGGAGTTT
7	HOXA1-F	ACCCCTCGGACCATAGGATTAC
8	HOXA1-R	AAGGCGCACTGAAGTTCTGTG
9	HOXA10-F	GAGAGCAGCAAAGCCTCGC
10	HOXA10-R	CCAGTGTCTGGTGCTTCGTG
11	HOXA3-F	TGCTTTGTGTTTTGTCGAGACTC
12	HOXA3-R	CAACCCTACCCCTGCCAAC
13	HOXA4-F	GCTCTGTTTGTCTGAGCGCC
14	HOXA4-R	AATTGGAGGATCGCATCTTGG
15	HOXA5-F	AGATCTACCCCTGGATGCGC
16	HOXA5-R	CCTTCTCCAGCTCCAGGGTC
17	HOXA7-F	ATCACTCTACCTCGTAAAACCGACAC
18	HOXA7-R	ACATAATACGAAGAACTCATAATTTTGACC
19	HOXA9-F	CAGAACTGGTCGGTGATTTAGGTAG
20	HOXA9-R	CAACTGAAGTAATGAAGGGCAGTG
21	HOXB6-F	CCGTGTAGAGATGGCCAACC
22	HOXB6-R	CAATCCCTTGGCCTTCTGG
23	HOXB7-F	CCAGCCTCAAGTTCGGTTTTC
24	HOXB7-R	CCCGAACCCGCTCCATAG
25	HOXB9-F	AAAAAGCGCTGTCCCTACACC
26	HOXB9-R	AGGAGTCTGGCCACTTCGTG
27	HOXC9-F	GCCTGCTGCCTCAGCACAG
28	HOXC9-R	GAACCCTCCCAAATCGCAAG
29	AREG-F	TGGAAGCAGTAACATGCAAATGTC
30	AREG-R	GGCTGCTAATGCAATTTTTGATAA
31	B2M-F	TGCTGTCTCCATGTTTGATGTATCT
32	B2M-R	TCTCTGCTCCCCACCTCTAAGT
33	HMBS-F	GGCAATGCGGCTGCAA
34	HMBS-R	GGGTACCCACGCGAATCAC
35	PCNA-F	AGGCACTCAAGGACCTCATCA
36	PCNA-R	GAGTCCATGCTCTGCAGGTTT
37	MYC-F	CGTCTCCACACATCAGCACAA
38	MYC-R	CACTGTCCAACTTGACCCTCTTG
39	CDH1-F	GTCACTGACACCAACGATAATCCT
40	CDH1-R	TTTCAGTGTGGTGATTACGACGTTA
41	BRCA1-F	CATGCTGAAACTTCTCAACCAGA
42	BRCA1-R	AATCTCGTACTTTCTTGTAGGCTCATAA
43	NF1-F	TGTAGCTTTGGCTTCTGGAAATG
44	NF1-R	CAAAACTTGCTTGGTCTCTTCTTG
45	CASP1-F	AATACTGTCAAATTCTTCATTGCAGATAAT
46	CASP1-R	AAGTCGGCAGAGATTTATCCAATAA
47	CCR1-F	TCCTGCTGACGATTGACAGGTA
48	CCR1-R	GTGCCCGCAAGGCAAAC
49	CCR2-F	GCGTTTAATCACATTCGAGTGTTT
50	CCR2-R	CCACTGGCAAATTAGGGAACAA
51	CCR4-F	CAATACTGTGGGCTCCTCCAA
52	CCR4-R	ATCCATGGTGGACTGCGTGTA
53	CCR5-F	GCTGGTCATCCTCATCCTGATAA
54	CCR5-R	ATGGCCAGGTTGAGCAGGTA
55	FGFR1-F	AGATAACACCAAACCAAACCGTATG
56	FGFR1-R	GCATGCAATTTCTTTTCCATCTT
57	CCL5-F	TCCCGAACCCATTTCTTCTCT
58	CCL5-R	CCCAGCAGTCGTCTTTGTCA
59	STAT4-F	GCTGAGAGCTGTAGTGTTTACCGA
60	STAT4-R	AATAAAGGCCGGTTGTCTGCT
61	TIMP1-F	CACCCACAGACGGCCTTCT
62	TIMP1-R	TCTGGTGTCCCCACGAACTT
63	TNF-F	TGGCCCAGGCAGTCAGA
64	TNF-R	GGTTTGCTACAACATGGGCTACA
65	RB1-F	ACCTCAAACAAGGAAGAGAAATGAG
66	RB1-R	ACATCTGTGAGAGACAATGAATCCA
67	APC-F	GCAACTGGGTCTGACATGAACA
68	APC-R	TGAGCATGGCAAAGTCTGATTATAC
69	CASP8-F	CCTGGGTGCGTCCACTTT
70	CASP8-R	CAAGGTTCAAGTGACCAACTCAAG
71	CCND1-F	GGCGGAGGAGAACAAACAGA
72	CCND1-R	TGGCACAAGAGGCAACGA
73	CD44-F	TGCCGCTTTGCAGGTGTAT
74	CD44-R	GGCCTCCGTCCGAGAGA
75	CDC42-F	GGCTGTCAAGTATGTGGAGTGTTC
76	CDC42-R	GCTCCAGGGCAGCCAAT
77	DDX1-F	AGCCAAGATGCAGGAAAGATG
78	DDX1-R	GCTATAAAGGCCATGTGGATATTTTG
79	DKK3-F	GAAACTGCTCTGGTCTTCACTAGCT
80	DKK3-R	CTCCTCGTCCATCAGGGATCT
81	HMGB2-F	CTTGGCACGATATGCAGCAA
82	HMGB2-R	CAGCCAAAGATAAACAACCATATGA
83	ID2-F	TCAGCCTGCATCACCAGAGA
84	ID2-R	CTGCAAGGACAGGATGCTGATA
85	IGF2-F	CCGTGCTTCCGGACAACTT
86	IGF2-R	CTGCTTCCAGGTGTCATATTGG
87	IGFBP2-F	GCCCTCTGGAGCACCTCTACT
88	IGFBP2-R	CATCTTGCACTGTTTGAGGTTGTAC
89	STMN1-F	CACAAATGACCGCACGTTCT
90	STMN1-R	GGAAGGAGACAATGCAAACCA
91	MEIS1-F	TGACCGTCCATTACGAAACCT
92	MEIS1-R	CCAGTCCAACCGAGCAGTAAG
93	MEIS2-F	GGCTGAACCTCATCACTCGAA
94	MEIS2-R	AAAGGACACATTTATGGAGGAACAA
95	MMP2-F	TGATCTTGACCAGAATACCATCGA
96	MMP2-R	GGCTTGCGAGGGAAGAAGTT
97	STMN2-F	AACAGCAATGGCCTACAAGGA
98	STMN2-R	TTCCGGGTAAAAGCAAGAGC
99	TGFBI-F	GAAGGGAGACAATCGCTTTAGC
100	TGFBI-R	TGTAGACTCCTTCCCGGTTGAG
101	FOXC1-F	TAGCTGTCAAATGGCCTTCC
102	FOXC1-R	TAGTTCGGCTTTGAGGGTGT
103	FOXM1-F	TGCCCAGCAGTCTCTTACCT
104	FOXM1-R	CTACCCACCTTCTGGCAGTC
105	CXCL1-F	AGGGAATTCACCCCAAGAAC
106	CXCL1-R	ACTATGGGGGATGCAGGATT
107	HSP90AB1-F	TTAGGGAGGTCAGTGGGTTC
108	HSP90AB1-R	CCCACACATTTGCTTGTGAT
109	IGFBP3-F	TGGGTGTCAACGCAGATACT
110	IGFBP3-R	CCAGCACCGTCATTTTCTTA
111	IL6-F	TGCGTCCGTAGTTTCCTTCT
112	IL6-R	GCCTCAGACATCTCCAGTCC
113	LGALS4-F	TTTGATCTGTCCATTCGCTG
114	LGALS4-R	CCTGGATTTCCAATGTGTCC
115	TP53BP1-F	CTGGCCAAGGAAATTGAAAA
116	TP53BP1-R	TGTTAATCTGGGCCTTCACC
117	PRKCA-F	GCTTCCAGTGCCAAGTTTGC
118	PRKCA-R	GCACCCGGACAAGAAAAAGTAA
119	PTEN-F	CCGAAAGGTTTTGCTACCATTCT
120	PTEN-R	AAAATTATTTCCTTTCTGAGCATTCC
121	TP73-F	CATGGAGACGAGGACACGTACTAC
122	TP73-R	CTCCATCAGCTCCAGGCTCT
123	GSK3B-F	CTCCTCATGCTCGGATTCA
124	GSK3B-R	TGCAGAAGCAGCATTATTGG
125	BCL2-F	TCCGCATCAGGAAGGCTAGA
126	BCL2-R	AGGACCAGGCCTCCAAGCT
127	BIK-F	CTTGATGGAGACCCTCCTGTATG
128	BIK-R	AGGGTCCAGGTCCTCTTCAGA
129	JUN-F	CCCCCAGCGTATCTATATGGAA
130	JUN-R	GCTGTCCCTCTCCACTGCAA
131	CASP4-F	GAAACTCCAAGGGCCAAAGC
132	CASP4-R	TCCATTTTCAATTGCCAGGAA
133	CCR2-F	AAGCTGAACAGAGAAAGTGGATTGA
134	CCR2-R	AGAACGAGATGTGGACAGCATGT
135	CXCR4-F	CCTATGCAAGGCAGTCCATGT
136	CXCR4-R	GGTAGCGGTCCAGACTGATGA
137	CCNB1-F	AGCTGCTGCCTGGTGAAGAG
138	CCNB1-R	GCCATGTTGATCTTCGCCTTA
139	S100A9-F	CCTGGACACAAATGCAGACAA
140	S100A9-R	CGTCACCCTCGTGCATCTT
141	S100A8-F	CATGCCGTCTACAGGGATGA
142	S100A8-R	GACGTCTGCACCCTTTTTCC
143	CDKN2B-F	AAGCTGAGCCCAGGTCTCCTA
144	CDKN2B-R	CCACCGTTGGCCGTAAACT
145	CDKN1A-F	CCTCATCCCGTGTTCTCCTTT
146	CDKN1A-R	GTACCACCCAGCGGACAAGT
147	DNMT3A-F	CAGCTTCCACGTTGCCTTCT
148	DNMT3A-R	CATCTGCAAGCTGTCTCCCTTT
149	BIRC5-F	AGTGAGGGAGGAAGAAGGCA
150	BIRC5-R	ATTCACTGTGGAAGGCTCTGC
151	CDKN1C-F	CAGAACCGCTGGGATTACGA
152	CDKN1C-R	CACCGAGTCGCTGTCCACTT
153	BAX-F	GATGCGTCCACCAAGAAGCT
154	BAX-R	CGGCCCCAGTTGAAGTTG
155	BCL2L1-F	ACCCCAGGGACAGCATATCA
156	BCL2L1-R	TGCGATCCGACTCACCAATA
157	FASLG-F	CTCCGAGAGTCTACCAGCCAGATG
158	FASLG-R	CGGAGGCATGGACCTTGAGTT
159	ID1-F	GGCTGTTACTCACGCCTCAAG
160	ID1-R	CCAACTGAAGGTCCCTGATGTAG
161	ID2-F	CGACTGCTACTCCAAGCTCAAG
162	ID2-R	GATGACGTGCTGCAGGATTTC
163	ID3-F	TGAGCTTGCTGGACGACATG
164	ID3-R	GATGACGCGCTGTAGGATTTC
165	ID4-F	CCGAGCCAGGAGCACTAGAG
166	ID4-R	CTTGGAATGACGAATGAAAACG
167	HDAC1-F	CATCTCCTCAGCATTGGCTT
168	HDAC1-R	CGAATCCGCATGACTCATAA
169	HDAC2-F	ATGAGGCTTCATGGGATGAC
170	HDAC2-R	ATGGCGTACAGTCAAGGAGG
171	HDAC3-F	CTGTGTAACGCGAGCAGAAC
172	HDAC3-R	GCAAGGCTTCACCAAGAGTC
173	HDAC4-F	CTGGTCTCGGCCAGAAAGT
174	HDAC4-R	CGTGGAAATTTTGAGCCATT
175	HDAC5-F	GAACTGGGCATGGCTCTTG
176	HDAC5-R	GGGAACCATCCTTGGAAATC
177	HDAC6-F	GCGGTGGATGGAGAAATAGA
178	HDAC6-R	CCGGAGGGTCCTTATCGTAG
179	HDAC7-F	TGGTGTCTGCTGGATTTGATG
180	HDAC7-R	ATCCAAAACATTTGGCAGAAACAT
181	HDAC8-F	GCGTGATTTCCAGCACATAA
182	HDAC8-R	ATACTTGACCGGGGTCATCC
